# Supplementary material for: Bone Marrow Stroma-Induced Transcriptome and Regulome Signatures of Multiple Myeloma
Source: Cancers (Basel). 2022 Feb 13;14(4):927. doi: 10.3390/cancers14040927 (PMC8870223; doi:10.3390/cancers14040927)
Supplement: Supplementary file 1 [file cancers-14-00927-s001.zip]

Archive with 2 entries (2 files):
- cancers-1584132-supplementary materials.pdf
- Supplementary Table S3.xlsx
